# Supplementary material for: DNase II mediates a parthanatos-like developmental cell death pathway in Drosophila primordial germ cells
Source: Nat Commun. 2021 Apr 16;12:2285. doi: 10.1038/s41467-021-22622-1 (PMC8052343; doi:10.1038/s41467-021-22622-1)
Supplement: Supplementary file 5 — Source Data [file 41467_2021_22622_MOESM5_ESM.xlsx]

## Sheet: Figure 1c
Figure 1c
p-value:	1.91599e-28		6.50622e-10		4.03515e-17
yw (ES10)	yw (ES13)	OR (ES10)	OR (ES13)	CS (ES10)	CS (ES13)
26	15	38	20	32	20
26	15	37	26	31	21
26	24	34	25	31	20
27	17	40	25	27	21
26	17	36	23	32	20
23	22	30	26	29	22
25	25	28	25	42	19
25	23	32	23	36	24
28	19	34	21	33	26
24	18	35	28	37	23
24	17	26	26	34	24
24	16	36	16	30	24
23	19		26	34	18
28	22		22	33	25
34	20		26	32	18
27	26		27	32	22
28	20		22	34	17
26	20		22	31	14
28	16		27	33	17
29	14		21	32	18
30	18		26	35	24
31	21		28	35	23
29	20		18		25
28	20		18		23
28	18		22		24
25	19				14
30	21
28	22
29	15
25	18
24	19
24	24
25	25
30	25
23	22
22	16
31	17
30	13
21	18
29	17
28	20
32	25
22	25
27	20
29	19
27	16
	20
	25
	15
	14
	20
	20
	20
	20
	14
	15
	17
	22
	22
	18
	17
	21
	13
	16
	17
	19
	22
	14
	22
	14
	14
	19
	16
	22
	14
	17
	18
	25
	19
	18
	15
	15
	16
	18
	13
	21
	18
	25
	14
	17
	20
	17
	13
	17

## Sheet: Figure 1i
Figure 1i
p-value:	1.28058e-23		4.24716e-08		3.5553e-06		1.34877e-07		1.47431e-06		1.49404e-18
nos-G4 (ES10)	nos-G4 (ES13)	nos>p35OE (ES10)	nos>p35OE (ES13)	nos>droncDN (ES10)	nos>droncDN (ES13)	nos>diap1OE (ES10)	nos>diap1OE (ES13)	drice∆1 (ES10)	drice∆1 (ES13)	dcp-1prev (ES10)	dcp-1prev (ES13)
54	30	35	24	37	36	32	29	39	19	31	22
43	26	34	17	29	20	36	28	34	27	30	18
36	26	39	21	38	17	33	23	40	28	29	21
37	26	32	27	37	30	40	25	43	21	27	22
45	30	40	38	27	20	35	15	31	22	30	23
35	37	42	31	31	38	35	20	38	13	33	20
42	25	42	14	29	21	27	20	36	29	32	22
43	28	40	23	29	24	26	17		23	27	23
40	27	45	14	24	20	25	26		19	31	18
45	32	40	23	33	34	28	21		16	32	18
44	32		29	25	22	29	12		23	31	16
37	23		24	38	34	29	35		30	30	23
43	34		16	23	17	38	27		22	33	19
41	30		24	37	38	22	30			28	22
45	32		23	24	19	26	15			33	18
42	26		27	32	23	32	30			29	21
40	26		27		17	25	17			32	23
37	33		31		14	32	18			25	16
39	25		22		22	42	38				22
42	28		18		32	38	18				24
37	28		25		18	28	19				21
36	30		17		16	45	24				23
40	27		23		14	33	22				18
40	35		38		16	25	18				21
40	30		26		32	38	22				21
36	26				32		21				21
37	30				28		23				13
	31				27		21				18
	25				18		12				16
	27				24		20				16
	24				14						21
	29				14						17
	30				33						18
	33				18
	32				14
	24				23
	30				12
	34				16
	31				22
	31				20
	34				28
	29				14
	26				23
	30				15
	29				19
	32				22
	30				15
	26				32
	33				18
	25				24
	29				22
	27				25
	28				14
	23				19
	33				16
	33				19
	33				15
	25				15
	31				20
					25
					18
					22
					26
					24
					30
					21
					30
					26
					27
					27
					30
					30
					25
					24
					18
					24

## Sheet: Figure 1j
Figure 1j
p-value:	5.08856e-17		5.87473e-09		3.98066e-08		4.99967e-06		6.36709e-13		3.41332e-11
nos>egfpRi (ES10)	nos>egfpRi (ES13)	nos>decayRi (ES10)	nos>decayRi (ES13)	nos>dreddRi (ES10)	nos>dreddRi (ES13)	Strica4 (ES10)	Strica4 (ES13)	DreddB118 (ES10)	DreddB118 (ES13)	dammf02209 (ES10)	dammf02209 (ES13)
40	33	44	35	38	28	21	17	37	28	27	25
42	25	43	28	41	30	18	8	40	28	28	25
36	31	36	35	44	31	25	22	36	25	25	17
38	26	37	28	41	30	24	13	33	27	24	22
36	30	40	31	45	29	25	13	33	24	29	25
38	30	44	25	38	34	27	10	30	27	31	20
40	27	39	34	42	26	19	14	32	32	32	17
40	29	48	30	40	32	22	14	33	30	28	17
40	29	40	36	41	34	27	16	34	28	28	19
35	28	40	23	42	32		17	34	23	29	17
35	34	47	35		29		15	39	26	27	14
34	32	43	20		34		16	33	26	25	20
37	29	43	33		34		14	38	26	28	24
37	28	45	31		21			30	26	30	18
42	27	44	38		35			35	23	30	23
36	27	48	34		26			35	26	32	21
40	26	44	19		29			33	30	28	20
40	24		37		24			38	23	28	21
37	25		38		33			28	28	29
37	31		25		37			40	24	30
35	25		39		28			32	22
33	24		35		38			29	28
38	21		33		20			35	27
	35		35		35			27	24
	26		35		35			35	27
	27							29	34
	26							40	29
	27							31	25
	33							31	23
	24							38	24
	32								27
	22
	25
	28

## Sheet: Figure 2d
Figure 2d
p-value:	0.292762		9.63598e-08		0.287008		0.16401
(M,Z)dnaseIIlo (ES10)	(M,Z)dnaseIIlo (ES13)	(Z)dnaseIIlo (ES10)	(Z)dnaseIIlo (ES13)	(M)dnaseIIlo (ES10)	(M)dnaseIIlo (ES13)	nos>dnaseIIRi (ES10)	nos>dnaseIIRi (ES13)
30	36	37	29	50	41	35	34
40	36	44	28	37	41	42	42
37	26	41	22	36	37	43	30
40	32	39	40	42	34	42	42
41	36	38	27	35	36	43	37
36	39	42	24	39	42	36	50
34	26	41	35	38	45	39	42
38	36	41	22	38	50	42	39
40	38	39	26		44	35	44
41	37	39	28		42	38	46
40	34		23		39	41	44
40	35		26		36	44	42
39	42		21			38	33
37	42		21			46	42
34	40					38	39
34	43					45	50
40	35					48	37
36	36					43	30
40	35					39	44
41	37					46	48
39	25					38	39
33	38					44	37
33	36					38	33
26	45					35	45
25	29					34	46
	39					49	37
	33						35
	41						34
	30						48
	37						43
	38						30
	36						33
							45
							32
							40
							37
							40
							43
							27
							41
							48
							39
							35
							37
							43
							37

## Sheet: Figure 2e
Figure 2e
WT (ES13) Gonad	(M,Z)dnaseIIlo (ES13) Gonad	(M,Z)dnaseIIlo (ES13) Midline
15	21	14
15	20	14
24	18	14
17	21	14
17	14	13
22	21	16
25	21	16
23	16	15
19	20	12
18	18	13
17	17	14
16	18	21
19	17	19
22	20	17
20	20	6
26	16	12
20	19	13
20	17	18
16	16	12
14	20	16
18	18	18
21	19	17
20	19	14
20	19	23
18	13	14
19	16	15
21	17	14
22	17	13
15	17	15
18	21	12
19	15	11
24	21	16
25	19	13
25	16	16
22	23	14
16	21	14
17	17	21
13	15	14
18
17
20
25
25
20
19
16
20
25
15
14
20
20
20
20
14
15
17
22
22
18
17
21
13
16
17
19
22
14
22
14
14
19
16
22
14
17
18
25
19
18
15
15
16
18
13
21
18
25
14
17
20
17
13
17

## Sheet: Figure 2j
Figure 2j
p-value:	0.000217145	0.0236674	0.0731106	0.11417
(M,Z)dnaseIIlo (ES10)	(M,Z)dnaseIIlo (ES14)	(M,Z)dnaseIIlo (ES15)	(M,Z)dnaseIIlo (ES16)	(M,Z)dnaseIIlo (ES17)
35	32	33	41	35
34	32	32	42	38
37	40	37	39	40
38	30	35	31	39
37	32	35	36	38
36	36	26	35	38
42	36	39	34	38
41	30	26	29	36
34	35	40	37	38
36	35	39	41	30
37	33	40	29	35
38	37	32	23	40
37	36	35	33	38
38	39	46	41	32
38	39	35	35	36
36	44	36	33	38
35	36	36	34	33
42	32	35	39	36
42	33	24	35
35	37	39	36
34	29	27	40
37	35	31	42
36	38	35	42
36	37	38	42
39	35	41	39
34	35	36	40
38	32	41	43
40	32	36	30
43	35	44	30
41	33	38	36
	30	34	29
	35	35
		35

## Sheet: Figure 2k
Figure 2k
p-value:	0.171461		0.242051
nos>dorRi (ES10)	nos>dorRi (ES13)	nos>carRi (ES10)	nos>carRi (ES13)
42	53	39	37
43	49	40	42
33	45	48	40
45	40	45	41
37	33	38	46
46	51	37	45
44	45	37	41
51	41	39	37
44	38	37	35
51	37	35	42
37	35	40	42
38	39	35	46
42	39	47	35
44	40	42	48
54	45	36	47
40	37	34	44
35	42	45	41
46	41	38	46
40	45	46	33
39	37	43	43
38	32	45	42
40	43	43	36
44	37
	37
	43
	39

## Sheet: Figure 3g
Figure 3g
WT (ES10)	WT (ES13)	wunens-/- (ES9)	wunens-/- (ES10)	wunens-/- (ES13)	wunens-/-, dnaseIIlo (ES13)	wunens-/- (ES14)	wunens-/-, dnaseIIlo (ES14)
26	15	0	32	1	34	3	34
26	15	38	0	0	32	2	34
26	24	33	34	0	5	0	4
27	17	32	32	3	6	0	9
26	17	35	35	1	9	0	10
23	22	33	0	2	6	0	9
25	25	34	29	2	0	2	6
25	23	36	0	2	0	1	9
28	19	0	0	0	2	1	0
24	18	33	35	0	2	0	2
24	17	0	0	0	3	0	1
24	16	0	0	1	2	2	3
23	19	0	32	0	3	1	2
28	22	0	34	2	0	3	1
34	20	35	34	3	0	0	0
27	26	0	31	2	0	0	1
28	20	33	29	0	1	1	1
26	20	0	0	2	0	0	1
28	16	34	0	1	1	2	0
29	14	35	0	1	0	1	0
30	18	0	32	0	2	0	0
31	21	0	31	0	1	0	0
29	20	0	0	0	2	0	2
28	20	33	0	2	1	2	3
28	18	0	0	0	3		2
25	19	0	29	0	0		2
30	21	0	32	1	0		1
28	22	0	33	0	0		1
29	15	0	30	0	1		0
25	18	33	32	0	0		0
24	19	0	33		2		2
24	24	32	0		2		0
25	25	38	0		3		1
30	25	38	34		0		1
23	22		31				1
22	16						1
31	17
30	13
21	18
29	17
28	20
32	25
22	25
27	20
29	19
27	16
	20
	25
	15
	14
	20
	20
	20
	20
	14
	15
	17
	22
	22
	18
	17
	21
	13
	16
	17
	19
	22
	14
	22
	14
	14
	19
	16
	22
	14
	17
	18
	25
	19
	18
	15
	15
	16
	18
	13
	21
	18
	25
	14
	17
	20
	17
	13
	17

## Sheet: Figure 3j
Figure 3j
p-value:	0.030777		0.000141539		2.8364e-14
p535A-1-4 (ES10)	p535A-1-4 (ES13)	nos>p53Ri (ES10)	nos>p53Ri (ES13)	nos>aifOE, nos>p53Ri (ES10)	nos>aifOE, nos>p53Ri (ES13)
25	25	36	40	27	20
25	24	35	36	30	20
26	34	37	34	28	23
29	34	38	30	26	20
23	30	42	28	29	20
24	24	36	33	30	24
24	27	43	25	25	27
27	24	42	34	32	21
25	32	42	22	25	20
24	31	43	44	28	18
23	24	35	29	32	18
27	36	35	40	27	18
22	36	41	35	28	18
25	35	42	26	26	18
26	19	36	39	28	18
26	20	36	28	26	18
22	23	38	26	27	20
25	18		26		23
24	21		26		22
22	26		28		23
23	24		43		20
24	21		37		19
24	30		25		20
22	28		27		18
21	22		34		18
24	25		37		25
	24		38		20
	24				22
	24				21
	23				20
	23				23
	21				19
	27				26
	25				21
	25
	26
	26
	23
	23
	25
	18
	20
	21
	16
	21
	14
	17
	21
	13
	19
	18
	20
	17
	17
	18
	16
	10
	16
	16
	17
	15
	15
	14
	13
	14
	12
	12

## Sheet: Figure 6g
Figure 6g
p-value:	2.43177e-05		1.82652e-14		0.000931209		0.00265643		1.27576e-10
nos>atmRi (ES10)	nos>atmRi (ES13)	nos>chk2Ri (ES10)	nos>chk2Ri (ES13)	nos>topbp1Ri (ES10)	nos>topbp1Ri (ES13)	nos>atrRi (ES10)	nos>atrRi (ES13)	nos>chk1Ri (ES10)	nos>chk1Ri (ES13)
42	31	38	30	36	38	42	26	25	15
36	32	37	28	38	37	38	45	25	26
40	32	37	32	40	42	38	42	23	19
42	30	36	32	42	28	38	36	27	15
41	35	43	27	38	27	43	42	28	18
41	36	43	25	38	38	39	41	28	18
38	32	38	32	37	26	42	39	25	21
	34	34	32	35	26	36	24	26	29
	34	37	33	36	40	40	39	29	21
	30	36	30	38	38	41	39	27	21
	41	41	29	40	30	44	45	24	18
	26	38	32	41	26	40	37	27	26
	35	37	25	38	42	36	44	29	25
	26	40	31	37	29	40	28	29	25
	25	35	30	36	30	43	44	28	17
	31	39	31	35	30	36	43	26	24
	32	45	32	38	42	39	28	26	22
		36	31		37	39	42	33	16
		35	28		42	43	39	27	23
		42	30		25	47	39	34	19
		40	29		30	39	29	35	18
			32		26	42	32	27	23
			31		38	40	35	25	19
			28		38	36	29	28	17
			31		25		32	28	30
					27		27	33	28
					25		28	28	16
					27		23	26	23
					35		37	30	22
					38		37	28
					30		28	26
					27		43	39
					36		24	33
					40		45	27
							37	32
								27

[truncated: 21 more sheets: Figure 7b, Figure 7d, Figure 7j, Figure 8a DNaseII-AIF, Figure 8a BrxA-AIF, Figure 8c, Figure 8f, Figure 8g Cyp1-AIF, Sup Figure 1c, Sup Figure 1g, Sup Figure 1l, Sup Figure 1m, Sup Figure 3f, Sup Figure 5g, Sup Figure 6c, Sup Figure 6d, Sup Figure 7a, Sup Figure 7d, Sup Figure 7e, Sup Figure 7h …]
